# Supplementary material for: A machine learning algorithm to analyse the effects of vaccination on COVID-19 mortality
Source: Epidemiol Infect. 2022 Sep 12;150:e168. doi: 10.1017/S0950268822001418 (PMC9551183; doi:10.1017/S0950268822001418)
Supplement: Supplementary file 1 [file S0950268822001418sup001.xlsx]

## Sheet: data
RANK	Country	Total Cases on 15 Dec 2020	Cases /Population on 15 Dec 2020 (%)	Deaths on 15 Dec 2020	Fatality Rate on 15 Dec 2020 (%)		Total Cases on 25 Apr 2021	Cases /Population on 25 Apr21 (%)	Deaths on 25 Apr 2021	Fatality Rate on 25 Apr 2021 (%)		Doses Admistrated on 15 March 2021	Doses vaccine per 100 inhabitants on 15 March 2021	Total vaccinated 15 March 2021		Doses Admistrated 14 April 2021	Doses vaccine per 100 inhabitants 14 April 2021	Total Vaccinated 14 April 2021
1	Afghanistan	48718	0.125	1.969	4.04		58542	0.15	2565	4.38						120000	0.31
2	Albania	49191	17.09	1.016	2.07		130270	4.527	2367	1.82		23635	0.82			281216	9.77
3	Algeria	92597	0.211	2.609	2.82		120562	0.275	3190	2.65		75000	0.17			75000	0.17
4	Andorra	7382	95.54	79	1.07		13007	16.834	123	0.95		4914	6.36	1264		19064	24.67
5	Angola	16277	0.05	372	2.29		25279	0.077	574	2.27		6169	0.02			245442	0.75
6	Antigua e Barbuda	148	0.151	5	3.38		1222	1.248	31	2.54						27032	27.6
7	Arabia Saudita	360013	10.34	6.059	1.68		410191	1.178	6878	1.68		2232110	6.41			6582977	18.91
8	Argentina	1503222	33.26	41.041	2.73		2824652	6.25	61176	2.17		2381429	5.27	448733		5754919	12.73	758247
9	Armenia	148682	50.18	2.503	1.68		212114	7.158	3984	1.88						565	0.02
10	Australia	28048	0.11	908	3.24		29653	0.116	910	3.07		162551	0.64			1295672	5.08
11	Austria	325051	36.09	4.53	1.39		604823	6.715	10055	1.66		1026244	11.39	272420		2197468	24.4	644952
12	Azerbaigian	178986	17.65	1.966	1.1		309789	3.055	4307	1.39		453586	4.47			1243191	12.26	429778
13	Bahamas	7674	19.51	163	2.12		9976	2.537	196	1.96						10000	2.54
14	Bahrein	89268	52.46	348	0.39		169254	9.947	617	0.36		551197	32.39	214181		1008746	59.28	430661
15	Bangladesh	492332	0.299	7.089	1.44		739703	0.449	10869	1.47		4398094	2.67			6172159	3.75	522596
16	Barbados	296	0.103	7	2.36		3820	1.329	44	1.15		50980	17.74			65873	22.92
17	Belgio	609211	52.57	18.054	2.96		968107	8.353	23954	2.47		1145988	9.89	382987		2626923	22.67	640859
18	Belize	9377	23.58	197	2.1		12599	3.169	321	2.55		7444	1.87			29939	7.53
19	Benin	309	0.025	44	1.42		7720	0.064	97	1.26
20	Bhutan	438	0.057	0	0		1008	0.131	1	0.1						477060	61.83
21	Bielorussia	162148	17.16	1.273	0.79		350221	3.706	2473	0.71		20944	0.22
22	Bolivia	147345	12.62	9.024	6.12		295892	2.535	12783	4.32		138218	1.18	9951		465896	3.99	148195
23	Bosnia ed Erzegovina	101461	30.93	3.391	3.34		194733	5.935	8203	4.21						15000	0.46
24	Botswana	12873	0.547	38	0.3		45855	1.95	691	1.51						31628	1.34
25	Brasile	6927145	32.59	181.835	2.62		14237078	6.698	386416	2.71		11422666	5.37	2860819		31703967	14.92	7506646
26	Brunei	152	0.035	3	1.97		223	0.051	3	1.35						2323	0.53
27	Bulgaria	181544	26.13	5.838	3.22		396302	5.703	15826	3.99		338879	4.88	58417		605377	8.71	119879
28	Burkina Faso	4209	0.02	71	1.69		13231	0.063	156	1.18
29	Burundi	729	0.006	1	0.14		3759	0.032	6	0.16
30	Cambogia	362	0.002	0	0		8848	0.053	61	0.69		170659	1.02			1482123	8.86	278487
31	Camerun	25214	0.095	443	1.76		65998	0.249	991	1.5						400	0
32	Canada	47282	12.53	13.57	2.87		1172697	3.107	23870	2.04		3026665	8.02	595333		8898865	23.58	840431
33	Capo Verde	11361	20.43	110	0.97		21784	3.918	201	0.92						2184	0.39
34	Ciad	1771	0.011	102	5.76		4747	0.029	169	3.56
35	Cile	57383	30.02	15.931	2.78		1155902	6.047	25641	2.22		6591788	34.48	1782612		12496993	65.37	4975239
36	Cina	94427	0.007	4.754	5.03		102351	0.007	4845	4.73		52520000	3.65			179216000	12.45
37	Cipro	1545	12.8	82	0.53		60681	5.026	297	0.49		99275	11.33	28741		183225	20.92	52288
38	Città del Vaticano	27	43.69	0	0		27	4.369	0	0
39	Colombia	1434516	28.19	39.195	2.73		2740544	5.386	70446	2.57		782301	1.54	9940		3173583	6.24	914757
40	Comore	628	0.072	7	1.11		3826	0.44	146	3.82
41	Congo	62	0.366	100	1.61		10084	0.595	139	1.38
42	Corea del Sud	44364	0.087	600	1.35		118243	0.231	1812	1.53		588958	1.15			1346478	2.63	60569
43	Costa d'Avorio	21705	0.082	133	0.61		45765	0.173	279	0.61		14937	0.06			68843	0.26
44	Costa Rica	153169	30.07	1.936	1.26		236930	4.651	3136	1.32		241724	4.75	53898		586799	11.52	232508
45	Croazia	177358	43.2	2.705	1.53		318837	7.767	6784	2.13		300956	7.33	67533		605423	14.75	113822
46	Cuba	9492	0.084	137	1.44		99208	0.876	569	0.57
47	Danimarca	113642	19.62	950	0.84		247157	4.267	2473	1		834041	14.4	249323		1463627	25.27	467955
48	Diamond Princess	712		13	1.83		712	0	13	1.83
49	Dominica	88	0.122	0	0		173	0.24	0	0		7202	10			18112	25.16	337
50	Ecuador	20218	11.46	13.875	6.86		371306	2.105	18062	4.86		139359	0.79	20137		457460	2.59	183300
51	Egitto	122086	0.119	6.943	5.69		220658	0.216	12959	5.87		1315	0
52	El Salvador	4188	0.646	1.205	2.88		68318	1.053	2093	3.06		25000	0.39			361474	5.57
53	Emirati Arabi Uniti	186041	18.81	618	0.33		506845	5.125	1567	0.31		6540912	66.13			9295462	93.98
54	Eritrea	711	0.02	0	0		3605	0.102	10	0.28
55	Estonia	18385	13.86	154	0.84		119610	9.017	1126	0.94		185912	14.01	52649		338922	25.55	75841
56	Etiopia	117242	0.102	1.809	1.54		249292	0.217	3511	1.41
57	Figi	46	0.005	2	4.35		86	0.01	2	2.33
58	Filippine	450733	0.411	8.757	1.94		979740	0.894	16529	1.69		114500	0.1			1255716	1.15	162065
59	Finlandia	3111	0.561	461	1.48		85344	1.54	903	1.06		682945	12.33	86307		1293219	23.34	102879
60	Francia	2433859	37.29	58.391	2.4		5502014	8.429	102655	1.87		7292852	10.75	2220608		15348439	22.52	3982264
61	Gabon	9351	0.42	63	0.67		22433	1.008	138	0.62						3925	0.18
62	Gambia	3782	0.156	123	3.25		5820	0.241	173	2.97						16735	0.69
63	Georgia	191063	47.9	1.839	0.96		301535	7.559	3992	1.32						22090	0.55
64	Germania	1357261	16.2	22.634	1.67		3276871	3.911	81492	2.49		8863270	10.58	2749786		19244464	22.97	5186135
65	Ghana	53014	0.171	327	0.62		91928	0.296	777	0.85		300000	0.97			742349	2.39
66	Giamaica	11792	0.398	273	2.32		44642	1.508	752	1.68						47728	1.61
67	Giappone	182311	0.144	2.53	1.39		558376	0.441	9834	1.76		230542	0.18	3348		1799048	1.42	642422
68	Gibuti	5733	0.645	61	1.06		10738	1.208	132	1.23
69	Giordania	262477	25.73	3.407	1.3		699164	6.852	8514	1.22		150000	1.47			524533	5.14	119621
70	Grecia	125173	12.01	3.687	2.95		329134	3.158	9864	3		1283472	12.31	406070		2334557	22.4	764998
71	Grenada	69	0.061	0	0		159	0.141	1	0.63		3000	2.67			9821	8.73
72	Guatemala	129405	0.722	4.445	3.43		219789	1.227	7374	3.36		30890	0.17			147614	0.82	1819
73	Guinea	13457	0.102	80	0.59		21803	0.166	139	0.64						79450	0.6
74	Guinea Equatoriale	5185	0.37	85	1.64		7559	0.539	107	1.42						14080	1	2990
75	Guinea-Bissau	2444	0.124	44	1.8		3722	0.189	66	1.77
76	Guyana	5943	0.756	156	2.62		12448	1.583	277	2.23		1852	0.24			60172	7.65
77	Haiti	9588	0.084	234	2.44		12944	0.114	251	1.94
78	Honduras	114642	11.57	2.989	2.61		205696	2.077	5095	2.48		2684	0.03			57639	0.58	2639
79	India	9906165	0.718	143.709	1.45		16610481	1.204	189544	1.14		29908038	2.17	5455653		114493238	8.3	14314039
80	Indonesia	623309	0.228	18.956	3.04		1632248	0.597	44346	2.72		5480346	2	1460222		16008243	5.85	5550906
81	Iran	1115770	13.28	52.447	4.7		2358809	2.808	68746	2.91		10000	0.01			462642	0.55	100691
82	Iraq	575972	14.32	12.603	2.19		1018321	2.532	15174	1.49						152962	0.38
83	Irlanda	76449	15.48	2.126	2.78		245743	4.977	4867	1.98		589512	11.94	162693		1076216	21.8	317453
84	Islanda	5564	16.31	28	0.5		6390	1.873	29	0.45		46862	13.73	12844		95439	27.97	28281
85	Isole Marshall	4	0.068	0	0		4	0.068	0	0
86	Isole Salomone	17	0.002	0	0		20	0.003	0	0						2000	0.29
87	Israele	359506	41.53	3.004	0.84		837892	9.68	6346	0.76		9374827	108.31	4209104		10298554	118.98	4960281
88	Italia	1870576	30.99	65.857	3.52		3949517	6.543	119021	3.01		6853263	11.11	2054625		14259835	23.04	4234230
89	Kazakistan	18696	0.996	2.554	1.37		355918	1.896	3304	0.93		22294	0.12	2137		443974	2.36	105392
90	Kenya	92055	0.171	1.593	1.73		155165	0.289	2583	1.66		9144	0.02			422021	0.78
91	Kirghizistan	77674	11.91	1.312	1.69		93278	1.43	1573	1.69						2100	0.03
92	Kosovo	46909	25.92	1.203	2.56		102720	5.676	2115	2.06						10704	0.55
93	Kuwait	146449	34.29	912	0.62		264198	6.186	1502	0.57		360000	8.43	38000		604861	14.16
94	Laos	41	0.001	0	0		159	0.002	0	0						40732	0.56
95	Lesotho	2277	0.106	44	1.93		10723	0.501	316	2.95
96	Lettonia	25885	13.72	352	1.36		114244	6.057	2094	1.83						190146	10.08	26727
97	Libano	147613	21.63	1.21	0.82		518104	7.591	7090	1.37		95888	1.4	17711		296168	4.34	112057
98	Liberia	1676	0.033	83	4.95		2097	0.041	85	4.05
99	Libia	91357	13.3	1.314	1.44		174752	2.543	2947	1.69
100	Liechtenstein	1566	41.07	20	1.28		2855	7.488	57	2		3536	9.27			7414	19.44
101	Lituania	95021	34.9	825	0.87		239263	8.789	3833	1.6		352533	12.95	98924		727982	26.74	199314
102	Lussemburgo	419	66.94	410	0.98		66007	10.545	790	1.2		54865	8.76	15307		141352	22.58	37787
103	Macedonia del Nord	73851	35.45	2.147	2.91		149710	7.186	4628	3.09						31460	1.51
104	Madagascar	17587	0.064	259	1.47		34775	0.126	588	1.69
105	Malawi	607	0.032	187	3.08		33989	0.178	1145	3.37						229220	1.2
106	Maldive	13379	24.75	48	0.36		27403	5.07	71	0.26						299029	55.32	25369
107	Malesia	84846	0.262	419	0.49		387535	1.197	1415	0.37		292104	0.9			1050138	3.24	417470
108	Mali	5836	0.029	201	3.44		13504	0.067	460	3.41						643	0
109	Malta	11254	25.49	174	1.55		30129	6.824	412	1.37		120073	27.19	39099		254885	57.73	76593
110	Marocco	400826	10.86	6.659	1.66		508530	1.378	8983	1.77		5682508	15.4	1471738		8696100	23.56	4166701
111	Mauritania	11135	0.239	228	2.05		18207	0.392	454	2.49						2930	0.06
112	Mauritius	523	0.041	10	1.91		1205	0.095	16	1.33		3843	0.3			3843	0.3
113	Messico	1255974	0.974	114.298	9.1		2323430	1.802	214504	9.23		4339926	3.37	609881		12407625	9.62
114	Micronesia						1	0.001	0	0
115	Moldavia	127253	31.55	2.598	2.04		248518	6.161	5691	2.29		11431	0.28			78665	1.95
116	Monaco	671	17.1	3	0.45		2426	6.182	31	1.28		2400	6.12			20510	52.26	8795
117	Mongolia	917	0.028	0	0		29219	0.891	74	0.25		100000	3.05			627168	19.13
118	Montenegro	41803	66.56	585	1.4		96348	15.34	1457	1.51		3793	0.6			46917	7.47	10227
119	Mozambico	17002	0.054	143	0.84		69597	0.223	806	1.16						57305	0.18
120	MS Zaandam	9		2	22.22		9	0	2	22.22
121	Myanmar	109512	0.201	2.292	2.09		142687	0.262	3206	2.25		103142	0.19			1040000	1.91	40000
122	Namibia	16726	0.658	163	0.97		47383	1.865	622	1.31						2526	0.1
123	Nepal	249244	0.855	1.716	0.69		294601	1.011	3122	1.06		402264	1.38			1600000	5.49
124	Nicaragua	5887	0.089	162	2.75		6835	0.103	181	2.65
125	Niger	2322	0.01	82	3.53		5143	0.021	191	3.71
126	Nigeria	73374	0.036	1.197	1.63		164633	0.08	2061	1.25						964387	0.47
127	Norvegia	41334	0.762	393	0.95		110061	2.03	736	0.67		690657	12.74	246961		1194491	22.03	296980
128	Nuova Zelanda	2096	0.043	25	1.19		2600	0.054	26	1		18000	0.37			90286	1.87	19273
129	Oman	126504	24.77	1.472	1.16		185278	3.628	1942	1.05		98168	1.92	19019		192808	3.78	19019
130	Paesi Bassi	632085	36.89	10.168	1.61		1470037	8.579	17245	1.17		1619839	9.45	411935		3783912	22.08	826135
131	Pakistan	443246	0.201	8.905	2.01		784108	0.355	16842	2.15		72882	0.03
132	Palestina	111102	21.78	1	0.9		289120	5.667	3138	1.09						143142	2.81	11748
133	Panama	194619	45.11	3.382	1.74		362358	8.398	6200	1.71		252313	5.85			529017	12.26	175008
134	Papua Nuova Guinea	725	0.008	8	1.1		10338	0.116	99	0.96						250	0
135	Paraguay	94223	13.21	1.971	2.09		263134	3.689	5715	2.17		7579	0.11			66966	0.94	9639
136	Perù	984973	29.87	36.677	3.72		1745655	5.294	59012	3.38		492488	1.49	117463		1114855	3.38	450985
137	Polonia	1140572	30.14	22.96	2.01		2742122	7.245	64707	2.36		4517537	11.94	1602745		7970164	21.06	2137304
138	Portogallo	350938	34.42	5.649	1.61		833397	8.173	16957	2.03		1163873	11.41	339560		2296289	22.52	636140
139	Qatar	141121	48.98	241	0.17		200778	6.969	413	0.21		380000	13.19			1159479	40.24
140	Regno Unito	1874867	27.62	64.5	3.44		4416588	6.506	127638	2.89		25781120	37.98	1584909		40496685	59.65	8170081
141	Repubblica Ceca	581079	54.26	9.609	1.65		1615461	15.085	28863	1.79		1081907	10.1	299077		2278965	21.28	796468
142	Repubblica Centrafricana	4936	0.102	63	1.28		6224	0.129	85	1.37
143	Repubblica democratica del Congo	14513	0.122	356	2.45		29405	0.248	752	2.56
144	Repubblica Dominicana	155184	14.31	2.364	1.52		263470	2.429	3448	1.31		660000	6.08			1509898	13.92	600000
145	Romania	559587	29.09	13.494	2.41		1042521	5.419	27113	2.6		2069143	10.76	694548		3838804	19.95	1466149
146	Ruanda	6747	0.052	56	0.83		24459	0.189	328	1.34		254000	1.96			348926	2.69
147	Russia	2656601	18.2	46.846	1.76		4691290	3.215	105718	2.25		7698889	5.28	2153756		14967802	10.26	5623863
148	Saint Kitts and Nevis	28	0.053	0	0		44	0.083	0	0						10456	19.66
149	Saint Lucia	278	0.151	4	1.44		4455	2.426	70	1.57		2094	1.14			23345	12.71
150	Saint Vincent e Grenadine	98	0.883	0	0		1827	16.468	10	0.55						12124	10.93
151	Samoa	2	0.001	0	0		3	0.002	0	0
152	San Marino	1934	57	51	2.64		5047	14.874	89	1.76		4832	14.24			18835	55.5	8398
153	Sao Tome and Principe	101		17	1.68		2292	0	35	1.53						9724	4.44
154	Senegal	17146	0.102	350	2.04		40022	0.239	1097	2.74		131186	0.78			370037	2.21
155	Serbia	271364	31.06	2.38	0.88		675904	7.736	6164	0.91		2007650	29.5	782668		2982427	43.83	1201509
156	Seychelles	187	0.19	0	0		5206	5.294	26	0.5		88106	89.59	27036		112194	114.09	45944
157	Sierra Leone	2445	0.031	75	3.07		4044	0.051	79	1.95						37680	0.47	122
158	Singapore	58325	0.997	29	0.05		60943	1.042	30	0.05		611314	10.45	218694		1667522	28.5	535864
159	Siria	9302	0.049	530	5.7		21864	0.116	1510	6.91						2500	0.01
160	Slovacchia	133489	24.45	1.205	0.9		378635	6.935	11405	3.01		620928	11.37	214666		1199816	21.98	308412
161	Slovenia	96745	46.54	2.107	2.18		235711	11.338	4195	1.78		258024	12.41	83801		477784	22.98	126764
162	Somalia	4579	0.029	121	2.64		13459	0.085	689	5.12
163	Spagna	1751884	37.47	48.013	2.74		3468617	7.419	77591	2.24		5352767	11.45	1583244		11436073	24.46	3185186
164	Sri Lanka	33478	0.156	154	0.46		99518	0.465	634	0.64		773011	3.61			925242	4.32
165	Stati Uniti	16519462	49.91	300.479	1.82		31991750	9.665	571197	1.79		107060274	32.01	37459269		194791836	58.24	76681252
166	Sudafrica	866127	14.6	23.451	2.71		1572985	2.652	54066	3.44		145544	0.25	145544		292623	0.49	292623
167	Sudan	21591	0.049	1.355	6.28		33673	0.077	2300	6.83						63837	0.15
168	Sudan del Sud	3206	0.029	62	1.93		10515	0.094	114	1.08
169	Suriname	5359	0.914	117	2.18		9932	1.693	193	1.94						33640	5.73
170	Svezia	320098	31.7	7.514	2.35		938343	9.291	13923	1.48		1093915	10.83	335031		2175221	21.54	631807
171	Svizzera	384557	44.43	6.154	1.6		646509	7.47	10566	1.63		1035004	11.96	368454		1807703	20.89	686248
172	Swaziland	6825	0.588	130	1.9		18434	1.589	671	3.64						20262	1.75
173	Tagikistan	12741	0.134	88	0.69		13308	0.14	90	0.68
174	Taiwan*	740		7	0.95		1090	0	11	1.01						27113	0.11
175	Tanzania	509	0.001	21	4.13		509	0.001	21	4.13
176	Thailandia	4246	0.006	60	1.41		50183	0.072	121	0.24		44963	0.06			579305	0.83	73561
177	Timor Est	31	0.002	0	0		1657	0.126	3	0.18
178	Togo	3266	0.039	66	2.02		12742	0.154	121	0.95						82753	1
179	Trinidad e Tobago	6885	0.492	123	1.79		9383	0.67	157	1.67		440	0.03			4777	0.34
180	Tunisia	111361	0.942	3.894	3.5		296343	2.507	10170	3.43		2076	0.02			175439	1.48	8480
181	Turchia	1866345	22.13	16.646	0.89		4550820	5.396	37672	0.83		10992095	13.03	3099300		19272675	22.85	7716384
182	Ucraina	925321	21.16	15.792	1.71		2058301	4.706	43483	2.11		53155	0.12			419300	0.96	5
183	Uganda	27766	0.061	224	0.81		41575	0.091	341	0.82		1215	0			197299	0.43
184	Ungheria	28387	29.39	7.13	2.51		764394	7.913	26208	3.43		1733557	17.95	398962		4416581	45.72	1325587
185	Uruguay	10029	0.289	95	0.95		179537	5.168	2227	1.24		204169	5.88			1188238	34.21	222222
186	Uzbekistan	75094	0.224	612	0.81		88280	0.264	641	0.73						148642	0.44
187	Vanuatu	1	0	0	0		4	0.001	1	25
188	Venezuela	108125	0.38	960	0.89		189381	0.666	2009	1.06		12194	0.04			250000	0.88
189	Vietnam	1402	0.001	35	2.5		2830	0.003	35	1.24		5248	0.01			58037	0.06
190	Yemen	2084	0.007	606	29.08		6056	0.02	1165	19.24
191	Zambia	18322	0.1	367	2		91251	0.496	1245	1.36
192	Zimbabwe	11358	0.076	309	2.72		38045	0.256	1556	4.09		36359	0.24			248355	1.67	29839

## Sheet: codebook
Total Cases 25 Apr 21
cases /popolo 25 Apr21 %
Deaths 25 Apr 21
Fatality Rate25 Apr 21 %
Total cases 15 Dic 20
cases /popolo 15 Dic 20 %
Deaths 15 Dic 20
Fatality Rate 15 Dic 20 %
Doses Admistrated 15 March 21
Doses vaccine per 100 inhab 15 March 21
Total Vaccinated 15 March 21
Doses Admistrated 14 April 21
Doses vaccine per 100 inhab 14 April 21
Total Vaccinated 14 April 21
